# Supplementary material for: Insights into a Novel and Efficient Microbial Nest System for Treating Pig Farm Wastewater
Source: Microorganisms. 2025 Mar 19;13(3):685. doi: 10.3390/microorganisms13030685 (PMC11946184; doi:10.3390/microorganisms13030685)
Supplement: Supplementary file 1 [file microorganisms-13-00685-s001.zip]

Archive with 1 entries (1 files):
- microorganisms-3502613-supplementary.pdf
